# Supplementary material for: Antioxidative Activity of Soy, Wheat and Pea Protein Isolates Characterized by Multi-Enzyme Hydrolysis
Source: Nanomaterials (Basel). 2021 Jun 7;11(6):1509. doi: 10.3390/nano11061509 (PMC8227270; doi:10.3390/nano11061509)
Supplement: Supplementary file 1 [file nanomaterials-11-01509-s001.zip]

Archive with 1 entries (1 files):
- nanomaterials-1203480-supplementary.pdf
